# Supplementary material for: Comprehensive evaluation of plasma microbial cell-free DNA sequencing for predicting bloodstream and local infections in clinical practice: a multicenter retrospective study
Source: Front Cell Infect Microbiol. 2024 Jan 4;13:1256099. doi: 10.3389/fcimb.2023.1256099 (PMC10868388; doi:10.3389/fcimb.2023.1256099)
Supplement: Supplementary file 3 [file Table_3.xlsx]

## Sheet: GNB
Supplementary file 3. Distribution of organisms in plasma detected by mNGS
Gram-negative bacteria species	No.	Reads Range	Sepsis(n=139)	HAP(n=25)	CAP(n=19)	IAI(n=6)	UTI(n=4)	Meningitis(-)	SSTIs(-)	Unproven infection(n=44)
Stenotrophomonas.maltophilia	50	4-1604	42	··	··	··	··	··	··	8
Klebsiella pneumoniae	32	3-5937	15	8	8	··	··	··	··	1
Acinetobacter baumannii	28	3-13890	14	6	··	··	··	··	··	8
Pseudomonas aeruginosa	24	3-57969	13	6	3	1	··	··	··	1
Escherichia coli	24	3-466	14	··	3	4	3	··	··	··
Bacteroides fragilis	8	3-252	5	··	··	··	··	··	··	3
Haemophilus parainfluenzae	7	4-56	4	··	··	··	··	··	··	3
Burkholderia cepacia	6	78-12619	3	··	··	··	··	··	··	3
Haemophilus influenzae	6	3-190	2	1	3	··	··	··	··	··
Helicobacter pylori	5	3-105	··	··	··	··	··	··	··	5
Shewanella alga	4	7-2316	4	··	··	··	··	··	··	··
Klebsiella oxytoca	4	3-446	3	1	··	··	··	··	··	··
Bacillus hominis	4	3-1943	2	··	··	··	··	··	··	2
Fusobacterium nucleatum	4	3-133	0	2	··	··	··	··	··	2
Acinetobacter johnsonii	4	19-175	2	··	··	··	··	··	··	2
Coxiella burnetii	3	4-63	2	··	··	··	··	··	··	1
Enterobacter cloacae	3	3-8	2	··	··	1	··	··	··	··
Prevotella melaninogenica	2	5—12	··	1	··	··	··	··	··	1
Salmonella enteritidis	2	47-74	2	··	··	··	··	··	··	··
Acinetobacter lofi	2	321-549	2	··	··	··	··	··	··	··
Pseudomonas putida	2	24-135	1	··	··	··	··	··	··	1
Proteus mirabilis	2	11-106	1	··	··	··	··	··	··	1
Enterobacter albicans	2	6-15	1	··	··	··	··	··	··	1
Brucella	2	6-9	2	··	··	··	··	··	··	··
Serratia marcescens	1	312	1	··	··	··	··	··	··	··
Acinetobacter hemolyticus	1	179	1	··	··	··	··	··	··	··
Prevotella intermedia	1	19	··	··	··	··	··	··	··	1
Neisseria gonorrhoeae	1	17	··	··	··	··	1	··	··	··
Providencia	1	3	1	··	··	··	··	··	··	··
Legionella pneumophila	1	3	··	··	1	··	··	··	··	··
Moraxella catarrhalis	1	3	··	··	1	··	··	··	··	··
Total	237

## Sheet: GPB
Gram-positive bacteria species	No.	Reads Range	Sepsis(n=51)	HAP(n=10)	CAP(n=8)	IAI(n=4)	UTI(-)	Meningitis(n=2)	SSTIs(n=3)	Unproven infection(n=62)
Staphylococcus hominis	44	3-436	12	··	··	··	··	··	··	32
Enterococcus faecium	21	4-6435	10	··	··	3	··	··	··	8
Staphylococcus aureus	17	3-277	9	4	2	··	··	··	2	··
Staphylococcus korea	12	3-35	5	··	··	··	··	··	··	7
Corynebacterium striatum	10	3-43534	2	4	2	··	··	··	··	2
Staphylococcus epidermidis	9	5-196	4	··	··	··	··	··	··	5
Staphylococcus hemolyticus	8	6-106	2	··	··	··	··	··	··	6
Streptococcus pneumoniae	8	3-499	1	2	3	··	··	2	··	··
Streptococcus agalactiae	2	21-140	2	··	··	··	··	··	··	··
Enterococcus faecalis	2	111-1180	1	··	··	1	··	··	··	··
Tropheryma whipplei	1	2290	1	··	··	··	··	··	··	··
Rhodococcus equi	1	317	1	··	··	··	··	··	··	··
Streptococcus mutans	1	27	··	··	··	··	··	··	··	1
Clostridium difficile	1	26	··	··	··	··	··	··	··	1
Dialister pneumosintes	1	20	··	··	1	··	··	··	··	··
Streptococcus anginosus	1	4	1	··	··	··	··	··	··	··
Nocardia asteroides	1	3	··	··	··	··	··	··	1	··
Total	140

## Sheet: Virus
Virus species	No.	Reads Range	Sepsis(n=43)	HAP(n=12)	CAP(n=9)	IAI(-)	UTI(-)	Meningitis(n=2)	SSTIs(n=5)	Unproven infection(n=164)
Human cytomegalovirus	74	3-41266	33	12	9	··	··	··	··	20
Epstein-Barr virus	60	4-2833	··	··	··	··	··	··	··	60
Herpes simplex virus type 1	36	3-1035	··	··	··	··	··	2	4	30
Torque teno virus	29	3-119	··	··	··	··	··	··	··	29
Hepatitis B virus	8	3-335	··	··	··	··	··	··	··	8
JC polyomavirus	8	3--13	··	··	··	··	··	··	··	8
Human herpes virus type 6B	6	30-933	6	··	··	··	··	··	··	··
Human herpes virus type 7	3	3-72	··	··	··	··	··	··	··	3
BK polyomavirus	3	3--12	··	··	··	··	··	··	··	3
Human herpes virus type 6A	3	160-283	3	··	··	··	··	··	··	··
Human Papillomavirus	2	12-257	··	··	··	··	··	··	··	2
Varicella-zoster virus	2	3	1	··	··	··	··	··	1	··
Human α herpesvirus 5	1	6	··	··	··	··	··	··	··	1
Total	235

## Sheet: Fungus
Fungal species	No.	Reads Range	Sepsis(n=22)	HAP(n=19)	CAP(n=15)	IAI(n=5)	UTI(-)	Meningitis(-)	SSTIs(-)	Unproven infection(n=46)
Aspergillus fumigatus	28	3-131	··	8	6	··	··	··	··	14
Candida albicans	25	4-1316	9	··	··	3	··	··	··	13
Candida parapsilosis	9	3--13	5	··	··	2	··	··	··	2
Fusarium	7	3-304	5	··	··	··	··	··	··	2
Rhizopus microspora	6	3-229	··	2	4	··	··	··	··	··
Aureobasidium pullulans	5	3--28	··	1	··	··	··	··	··	4
Penicillium	4	3--4	··	1	··	··	··	··	··	3
Aspergillus flavus	4	3-38	··	2	··	··	··	··	··	2
Rhizomucor pusillus	4	265-1018	··	1	3	··	··	··	··	··
Pneumocystis jirovecii	4	142-965	··	2	2	··	··	··	··	··
Aspergillus nidulans	3	3--6	··	1	··	··	··	··	··	2
Rhizopus oryzae	2	3-31	··	1	··	··	··	··	··	1
Candida guilliermondii	2	17-34	1	··	··	··	··	··	··	1
Candida tropicalis	2	1131-4454	2	··	··	··	··	··	··	··
Aspergillus terreus	1	3	··	··	··	··	··	··	··	1
Scopulariopsis brevicaulis	1	3	··	··	··	··	··	··	··	1
Total	107

## Sheet: Others
Bacterial species	No.	Reads Range	Sepsis(n=2)	HAP(-)	CAP(n=1)	IAI(-)	UTI(-)	Meningitis(-)	SSTIs(-)	Unproven infection(-)
Mycolicibacterium mucogenicum	2	6-15	2	··	··	··	··	··	··	··
Mycobacterium tuberculosis	1	3	··	··	1	··	··	··	··	··
Parasite species	No.	Reads Range	Sepsis(n=1)	HAP(-)	CAP(-)	IAI(-)	UTI(-)	Meningitis(-)	SSTIs(-)	Unproven infection(-)
Leishmania donovani	1	914	1	··	··	··	··	··	··	··
Mycoplasma/Chlamydia/Rickettsia species	No.	Reads Range	Sepsis(n=3)	HAP(-)	CAP(n=3)	IAI(-)	UTI(n=2)	Meningitis(-)	SSTIs(-)	Unproven infection(n=4)
Rickettsia felis	3	57-493	2	··	··	··	··	··	··	1
Mycoplasma hominis	2	9-21	··	··	··	··	1	··	··	1
Mycoplasma pneumoniae	2	3-6	··	··	2	··	··	··	··	··
Ureaplasma urealyticum	1	21	··	··	··	··	··	··	··	1
Ureaplasma parvum	1	6	··	··	··	··	1	··	··	··
Rickettsia prowazekii	1	4	1	··	··	··	··	··	··	··
Mycoplasma orale	1	3	··	··	··	··	··	··	··	1
Chlamydia psittaci	1	3	··	··	1	··	··	··	··	··
Total	12

## Sheet: Abbreviation
Abbreviation	Full name
GNB	Gram-negative bacteria
GPB	Gram-positive bacteria
mNGS	Metagenomic next-generation sequencing
HAP	Hospital-acquired pneumonia;
CAP	Community-acquired pneumonia;
IAI	Intra-abdominal infection;
UTI	Urinary tract infection;
SSTIs	Skin and soft tissue infections;
